# Supplementary material for: Novel Type IIS-Based Library Assembly Technique for Developing Nanobodies Targeting IPNv VP2 Protein
Source: Int J Mol Sci. 2025 Sep 25;26(19):9350. doi: 10.3390/ijms26199350 (PMC12524851; doi:10.3390/ijms26199350)
Supplement: Supplementary file 1 [file ijms-26-09350-s001.zip]

Archive with 3 entries (3 files):
- Suplementaria 2.tif
- suplementaria 3.tif
- Suplementaria 1.tif
